# Supplementary material for: Redistribution Spurs Growth by Using a Portfolio Effect on Risky Human Capital
Source: PLoS One. 2013 Feb 4;8(2):e54904. doi: 10.1371/journal.pone.0054904 (PMC3563654; doi:10.1371/journal.pone.0054904)
Supplement: Supporting Information S1 — Matlab code. (M) [file pone.0054904.s001.m]

function figs

% Produces all simulation data and all figures for the Paper 
% by Jan Lorenz, Fabian Paetzel and Frank Schweitzer, 2012
% programmed by Jan Lorenz 

% Fig 1; 4 subfigures: figExRedis figExRedisdynfee figExRedisproptax figExRedisdynmax
exampleRedistribution 

% Fig 2; 4 subfigures: figMSPgrowthExMain figMSPgrowthExSub1 figMSPgrowthExSub2 figMSPgrowthExSub3
exampleTrajectories

% Generate systematic simulation data
dataMSPgrowthrates % WARNING TAKES TIME! PROBABLY AT LEAST A WEEK ...

% Figs 3--8; 
colmap % save the colormap skewjet to file 
figColormap % figure of colormap
figSimulation % calls subfunctions plotfigs_fixedN, plotfigs_taxfunction and produces lots of subfigures


% FUNCTIONS PRODUCING FIGURES

function exampleRedistribution

figure(1);clf
y = [100 300 600 1000 1500 2100]';
a = 1/3;
b = 0.25;
f = getfee(y,a);
m = getmax(y,a);
ylim([0 1.1*max(y)]);xlim([0 length(y)+1]);hold on
fill([0.7 0.7 1.3 1.7 2.3 2.7 3.3 3.7 4.3 4.7 5.3 5.7 6.3 6.3],a*[0 y(1) y(1) y(2) y(2) y(3) y(3) y(4) y(4) y(5) y(5) y(6) y(6) 0],[0.5 0.5 1],'EdgeColor',[0 0 1],'LineWidth',2,'FaceAlpha',0.5);
fill([0 length(y)+1 length(y)+1 0],[m m max(ylim) max(ylim)],[1 0.5 0.5],'LineStyle','none','FaceAlpha',0.5);
fill([0 length(y)+1 length(y)+1 0],[f f 0 0],[0.5 1 0.5],'LineStyle','none','FaceAlpha',0.5);
plot([0 length(y)+1],[m m],'r','Linewidth',2);
plot([0 length(y)+1],[f f],'g','Linewidth',2);
bar(y,'FaceColor',0.25*[1 1 1],'BarWidth',0.6);hold on;
box on
set(gca,'Layer','top','Xtick',1:length(y),'Position',[ 0.1600    0.1500    0.7750    0.8150])
make_figures('figExRedis',[82   192   215   332],'removeEps',1)
mode = {'proptax','dynfee','dynmax'};
for k=1:3
    afterRedis(k+1,mode{k},y,a,b)
    make_figures(['figExRedis' mode{k}],[5   243*(k-1)   0.6*[269   221]],'removeEps',1)
end


function exampleTrajectories
tmax=500;
% parameters for 4 figures
n = [10 10 10 100]; 
tax = [0.3 0.3 0.01 0.3];
adm = [0.2 0.6 0.2  0.2];
% log-normal
Mean = 1.5; geoMean = 1/Mean;
mu = log(geoMean); si = sqrt(2*(log(Mean)-mu));
r = exp(mu + si*randn(n(end),tmax));
maxrate=Mean*(1-adm.*tax);
for i=1:length(n)
    figure(i);clf
    x = ones(n(i),tmax);xcol='g';
    y = ones(n(i),tmax);ycol='b';
    z = ones(n(i),tmax);zcol='r';
    for t = 2:tmax
        x(:,t) = redis(prod(HCprod(x(:,t-1),'randomvector',r(1:n(i),t))),'dynfee','tax',tax(i),'adm',adm(i));
        y(:,t) = redis(prod(HCprod(y(:,t-1),'randomvector',r(1:n(i),t))),'proptax','tax',tax(i),'adm',adm(i));
        z(:,t) = redis(prod(HCprod(z(:,t-1),'randomvector',r(1:n(i),t))),'dynmax','tax',tax(i),'adm',adm(i));
    end
    plot(sum(x)',xcol);set(gca,'YScale','log');hold on
    plot(sum(y)',ycol);set(gca,'YScale','log')
    plot(sum(z)',zcol);set(gca,'YScale','log')
    plot(n(i)*maxrate(i).^(1:tmax),'k');
    pl = n(i)*geoMean.^(1:tmax);plot(pl(pl>0),'k');
    if i==1
        set(gca,'Position',[0.14 0.1 0.65 0.8])
        text(1.01*tmax,sum(x(:,end)),'regr. tax','color',xcol)
        text(1.01*tmax,sum(y(:,end)),'prop. tax','color',ycol)
        text(1.01*tmax,sum(z(:,end)),'prog. tax','color',zcol)
        text(1.01*tmax,(n(i)*maxrate(i)^tmax),'N((1-ba)<\eta>)^t','color','black')
        xlabel('t')
        ylabel('total income (\Sigma_i y_i(t))');
    end
    switch i
        case 1
            title(['N = ' num2str(n(i)) ', a = ' num2str(tax(i)) ', b = ' num2str(adm(i))]);
        case 2
            title(['N = ' num2str(n(i)) ', a = ' num2str(tax(i)) ', {\bf b = ' num2str(adm(i)) '}']);
        case 3
            title(['N = ' num2str(n(i)) ', {\bf a = ' num2str(tax(i)) '}, b = ' num2str(adm(i))]);
       case 4
            title(['{\bf N = ' num2str(n(i)) '}, a = ' num2str(tax(i)) ', b = ' num2str(adm(i))]);
    end
    xlim([0 500])
    ylim([min([sum(x) sum(y) sum(z)])*10^-10 max(n(i)*maxrate(i)^tmax)^1.05])
    if i==1
        g=axes('position',[0.19 0.65 0.17 0.15]);
        X = 0:0.01:5;plot(X,lognpdf(X,mu,si),'k');
        set(g,'XTick',[0 1 2],'YTick',[],'YColor','w','Clipping','off');
        ylim([0 0.9*max(ylim)])
        box off
        text(0.8,0.9*max(ylim),['\eta log-normal']) 
        text(1.2,0.6*max(ylim),['\mu=' num2str(round(mu*1000)/1000) ', \sigma=' num2str(round(si*1000)/1000)])
        text(1.7,0.3*max(ylim),['<\eta> = ' num2str(round(Mean*1000)/1000) ', <\eta>_{geo} = ' num2str(round(geoMean*1000)/1000)])
        title('HCprod, pdf \eta')
    end
    switch i
        case 1
            make_figures('figMSPgrowthExMain',[877   373   400   350]);
        case 2
            make_figures('figMSPgrowthExSub1',[600   173   [400   350]/2.3]);
        case 3
            make_figures('figMSPgrowthExSub2',[800   173   [400   350]/2.3]);
        case 4
            make_figures('figMSPgrowthExSub3',[1000   173   [400   350]/2.3]);
    end
end

function afterRedis(k,mode,y,a,b)
figure(k);clf;
pg=sum(y)*a*(1-b);
switch mode
    case 'proptax';lcol = [0.5 0.5 1];fcol = [0 0 1];
    case 'dynfee';lcol = [0.5 1 0.5];fcol = [0 1 0];
    case 'dynmax';lcol = [1 0.5 0.5];fcol = [1 0 0];
end
bar(1:length(y),redis(y,mode,'adm',b,'tax',a),'FaceColor',fcol,'BarWidth',0.5); hold on
bar(1:length(y),ones(1,length(y))*pg/length(y),'FaceColor',lcol,'BarWidth',0.5);
set(gca,'Layer','top','Xtick',1:length(y),'Position',[ 0.200    0.1500    0.7750    0.8150])
box on;ylim([0 1.1*max(y)]);xlim([0 length(y)+1]);


function figColormap
figure(1);clf
load colmap
c = exp([-1.5 1]);caxis(c);
imagesc(linspace(c(1),c(2)),1,linspace(c(1),c(2)));
colormap(skewjet)
set(gca,'YTick',[],'XAxisLocation','top','Position',[0.1 0.35 0.8 0.15])
text(0.99,2.5,'| growth \rightarrow')
text(0.99,2.5,'\leftarrow destruction ','HorizontalAlignment','right')
title({'color axis: average growth factor g(b,a)'})
make_figures('figColormap',[508   500   313   100])

function figSimulation
mean_eta = [1.25, 1.5, 3]; geomean_eta = 1./mean_eta;
MU = log(geomean_eta); SI = sqrt(2*(log(mean_eta)-MU));
for n = [10 100]
    for dist_ind = [1 2 3]
        mu = round(100*MU(dist_ind)); si = round(100*SI(dist_ind));
        plotfigs_fixedN(n,mu,si)
    end
end
modes = {'dynfee','proptax','dynmax'};
for mode = 1:3
    for dist_ind = [1 2 3]
        mu = round(100*MU(dist_ind)); si = round(100*SI(dist_ind));
        NN = [10 100];
        plotfigs_taxfunction(modes{mode},mu,si,NN)
    end
end

function plotfigs_taxfunction(taxfunction,muName,siName,NN)
modes = []; mu=[]; % necessary initialization
figure(1);clf;
for nInd = 1:length(NN)
    load(['data' 'N' num2str(NN(nInd)) 'mu' num2str(muName) 'si' num2str(siName) '.mat'])
    mode = find(strcmp(taxfunction,modes));
    if length(NN) == 2
        linecol = ones(2,3)-[0.33*[1 1 1]; [1 1 1] ];
    else
        linecol = ones(3,3)-[0.33*[1 1 1]; 0.66*[1 1 1]; [1 1 1] ];
    end
    switch mode
        case 1; linecol(:,2)=1;
        case 2; linecol(:,3)=1;
        case 3; linecol(:,1)=1;
    end
    g=growrate(1,1,1,:);g=g(:);growrate=growrate(:,:,:,~isnan(g));find(~isnan(g),1,'last')
    P = mean(growrate(:,:,mode,:),4);
    [tmp,maxind]=max(P);argmaxA = A(maxind);
    [C(nInd).h,h(nInd).h]=contour(B,A,P,'color',linecol(nInd,:),'linewidth',2,'LevelList',0); hold on
    T(nInd).T=clabel(C(nInd).h,h(nInd).h,'LabelSpacing',500,'BackgroundColor',[1 1 1]);
    set(T(nInd).T,'string',num2str(NN(nInd)));
    plot(B,smooth(argmaxA),'--','color',[linecol(nInd,:)]);
end
figure(1);
axis equal;axis([min(B) max(B) min(A) max(A)])
switch mode
    case 1; titlestr = 'regressive tax';
    case 2; titlestr = 'proportional tax';
    case 3; titlestr = 'progressive tax';
end
plot(B,1./B*(1-1/exp(mu+si^2/2)),'k:');
make_figures(['figSim' taxfunction 'mu' num2str(muName) 'si' num2str(siName)],[360   530   233   193])

function plotfigs_fixedN(n,mu,si)
load(['data' 'N' num2str(n) 'mu' num2str(mu) 'si' num2str(si) '.mat'])
g=growrate(1,1,1,:);g=g(:);growrate=growrate(:,:,:,~isnan(g));find(~isnan(g),1,'last')
figure(1);clf;figure(2);clf;figure(3);clf;
linespec={'g','b','r'};
maxadminIncomeInd = zeros(1,3);
maxmaxP = zeros(1,3);
for mode=1:3
    P = exp(mean(growrate(:,:,mode,:),4)); % mean(growrate(:,:,mode,:),4) is log of growthrate of model y(t)=N*exp(...)^t
    % P is thus geometric mean of growthrates y(t) = N*P^t
    [maxP,maxind]=max(P);argmaxA = A(maxind);
    smoothargmaxA=smooth(argmaxA)';
    adminIncome = smooth(maxP.*smoothargmaxA.*B)';
    [tmp,maxadminIncomeInd(mode)] = max(adminIncome);
    maxmaxP(mode) = maxP(maxadminIncomeInd(mode));
    figure(1)
    subplot(1,3,mode)
    load('colmap'); % load the colormap skewjet, can be replaced by a default one
    colormap(skewjet)
    imagesc(B,A,P);axis xy;axis equal;axis tight;
    hold on;
    contour(B,A,P,[1 1],'color','k')
    plot(B,smoothargmaxA,'k--')
    c = exp([-1.5 1]);caxis(c);
    if mode==1;ylabel('tax rate a');end; if mode==2;xlabel('admin rate b');end
    switch mode
        case 1; title('{\bf regressive tax}','color','g');
        case 2; title('{\bf proportional tax}','color','b');
        case 3; title('{\bf progressive tax}','color','r');
    end
    plot(B,1./B*(1-1/exp(mu+si^2/2)),'k:');
    figure(2);
    contour(B,A,P,[1 1],'color',linespec{mode},'linewidth',2); hold on
    C(mode)=plot([100],[100],linespec{mode},'linewidth',2); % just for the legend
    plot(B,smoothargmaxA,[linespec{mode} '--']);
    figure(3);    
    subplot(3,1,1)
    plot(B,smoothargmaxA,[linespec{mode} '--']);hold on
    plot(B(maxadminIncomeInd(mode)),smoothargmaxA(maxadminIncomeInd(mode)),[linespec{mode} '*'])
    subplot(3,1,2)
    plot([0 0.8],[1 1],'color',0.5*[1 1 1]);hold on
    plot(B,maxP,'color',linespec{mode});
    plot(B(maxadminIncomeInd(mode)),maxP(maxadminIncomeInd(mode)),[linespec{mode} '*'])
    subplot(3,1,3)        
    plot(B,adminIncome,'color',linespec{mode});hold on
    plot(B(maxadminIncomeInd(mode)),adminIncome(maxadminIncomeInd(mode)),[linespec{mode} '*'])
end
figure(1)
make_figures(['fig' 'Sim' '1' 'N' num2str(n) 'mu' num2str(round(mu*100)) 'si' num2str(round(si*100))],[6   533   522   188])
figure(2);
axis equal;axis([min(B) max(B) min(A) max(A)])
plot(B,1./B*(1-1/exp(mu+si^2/2)),'k:');
ylabel('tax rate a');xlabel('admin rate b');
make_figures(['fig' 'Sim' '2' 'N' num2str(n) 'mu' num2str(round(mu*100)) 'si' num2str(round(si*100))],[985   435   292   288])
figure(3)
subplot(3,1,1); %title({'optimal tax rate'})
ylabel('a_{opt}');xlim([0 0.8]);ylim([0 1])
subplot(3,1,2); %title('maximal growth factor')
ylabel('g_{max}');axis tight;yax=ylim;xlim([0 0.8]);ylim([0.9*yax(1) 1.05*yax(2)])
[tmp,i] = max(maxmaxP);
plot([0 0.8],max(maxmaxP)*[1 1],[linespec{i} '--'])
subplot(3,1,3); %title('government income')    
xlabel('admin rate b');ylabel('gov_{opttax}');axis tight;yax=ylim;xlim([0 0.8]);ylim([0 1.05*yax(2)])
make_figures(['fig' 'Sim' '3' 'N' num2str(n) 'mu' num2str(round(mu*100)) 'si' num2str(round(si*100))],[808   156   213   634])


% FUNCTIONS PRODUCING DATA

function dataMSPgrowthrates
% makes samplesize=100 simulation runs for each data point for different
% values of mu, sigma, N, and taxregime; and estimate a growthrate for
% each; writes this data to files to be read be figure-producing functions
mean_eta = [1.25, 1.5, 3]; geomean_eta = 1./mean_eta;
MU = log(geomean_eta); SI = sqrt(2*(log(mean_eta)-MU));
N = [10 100];
for n = N
    for dist_ind = 1:length(mean_eta)
        mu = MU(dist_ind); si = SI(dist_ind);
        files = dir;
        if ~any(strcmp({files.name},['data' 'N' num2str(n) 'mu' num2str(round(mu*100)) 'si' num2str(round(si*100)) '.mat']))
            % external parameter
            tmax=500;
            samplesize = 100;
            % running parameters
            A = 0:0.02:1;
            B = 0:0.02:0.8;
            modes = {'dynfee','proptax','dynmax'};
            y = ones(n,tmax);
            growrate = nan(length(A),length(B),length(modes),samplesize);
            SSE = nan(length(A),length(B),length(modes),samplesize);
            RMSE = nan(length(A),length(B),length(modes),samplesize);
            RSQUARE = nan(length(A),length(B),length(modes),samplesize);
        else % when a file exists one might resume and finish an old computation
            tmax = 500;
            samplesize = 100;
            y = ones(n,tmax);
            load(['data' 'N' num2str(n) 'mu' num2str(round(mu*100)) 'si' num2str(round(si*100)) '.mat'])
        end
        for s=1:samplesize
            r = exp(mu + si*randn(n,tmax));
            for a=1:length(A)
                for b=1:length(B)
                    for m=1:length(modes)
                        if isnan(growrate(a,b,m,s))
                            y(:,1) = 1;
                            for t = 2:tmax
                                 y(:,t) = redis(prod(HCprod(y(:,t-1),'randomvector',r(:,t))),modes{m},'tax',A(a),'adm',B(b));
                            end
                            % fit for poly1: ly = p1*ly + p2
                            ly = log(sum(y))';
                            if all(~isinf(abs(ly)))
                                [f,gof] = fit((0:tmax-1)',ly,'poly1','Lower',[-inf log(n)],'Upper',[inf log(n)]);
                                growrate(a,b,m,s) = f.p1;
                                SSE(a,b,m,s) = gof.sse;
                                RMSE(a,b,m,s) = gof.rmse;
                                RSQUARE(a,b,m,s) = gof.rsquare;
                            end
                        end
                    end
                end
            end
            save(['data' 'N' num2str(n) 'mu' num2str(round(mu*100)) 'si' num2str(round(si*100)) '.mat'],'A','B','RMSE','RSQUARE','SSE','growrate','modes','mu','si','tmax')
        end
    end
end


% FUNCTIONS FOR COMPUTATION


function y = prod(h,varargin)
y = h;

function h = HCprod(y,varargin)
% y is a row vector of the current wealth of n=length(y) agents 
% defaults and varargins
r = [];
for i=1:length(varargin)/2
    switch varargin{i*2-1}
        case 'randomvector';r = varargin{i*2};
    end
end
% production mechanism
h = y.*r;

function yn = redis(y,mode,varargin)
% defaults and varargins
tax = [];
adm = [];
for i=1:length(varargin)/2
    switch varargin{i*2-1}
        case 'tax';tax = varargin{i*2};
        case 'adm';adm = varargin{i*2};
    end
end
% redistribution mechanism
switch mode
    case 'proptax'
        % public good, prop tax, admin cost
        if isempty(tax); tax = 0.5; end % tax rate for the public good 
        if isempty(adm); adm = 0; end % rate of administrative cost for public good
        t = sum(y*tax);
        pg = sum(t)*(1-adm);
        yn = y*(1-tax)+pg/length(y);
    case 'dynfee'
        % public good, a fixed amount is taxed (or all)
        if isempty(tax); tax = 0.5; end % tax rate, what proportion to get from total wealth 
        if isempty(adm); adm = 0; end % rate of administrative cost for public good
        f = getfee(y,tax);
        t = min([y f*ones(size(y))],[],2);
        pg = sum(t)*(1-adm);
        yn = (y-t)+pg/length(y);
    case 'dynmax'
        % public good, all over max is gathered for pg, admin cost
        if isempty(tax); tax = 0.5; end % tax rate, what proportion to get from total wealth 
        if isempty(adm); adm = 0; end % rate of administrative cost for public good
        m = getmax(y,tax);
        t = max([zeros(size(y)) y-m],[],2);
        pg = sum(t)*(1-adm);
        yn = (y-t)+pg/length(y);
end

function f = getfee(y,tax)
% y is row vector of numbers, tax is a desired tax rate
% extracts f such that sum(max([zeros(size(y) y-m],[],2))= sum(y)*tax
y = [0 ; sort(y,'ascend')];
t = sum(y)*tax;
n = length(y);
i = 1;
while sum(y(1:i-1))+y(i)*(n-i+1)<t 
    i=i+1;
end
d = sum(y(1:i-1))+y(i)*(n-i+1)-t;
f = y(i) - d/(n-i+1);

function m = getmax(y,tax)
% y is row vector of numbers, tax is a desired tax rate
% extracts m such that sum(max([zeros(size(y) y-m],[],2))= sum(y)*tax
y = [sort(y,'descend') ; 0];
t = sum(y)*tax;
i = 1;
while sum(y(1:i)-y(i+1))<t % optimizing potential for large y!
    i=i+1;
end
d = sum(y(1:i)-y(i+1))-t;
m = y(i+1) + d/i;

% MISCELLANEOUS FUNCTIONS FOR PRINTING AND COLORMAPS 

function make_figures(savestr,pos,varargin)
% defaults removeEps = 0, pdfcrop = 0
removeEps = 0;
pdfcrop = 0;
if mod(length(varargin),2)==1
    error('varargin not correct');
else
    for i=1:length(varargin)/2
        switch varargin{i}
            case 'removeEps'
                removeEps = varargin{i+1};
            case 'pdfcrop'
                pdfcrop = varargin{i+1};
        end
    end
end
set(gcf,'PaperPositionMode','auto','Position',pos)
print(savestr,'-deps2c')
eval(['! epstopdf ' savestr '.eps'])
if removeEps==1
    eval(['!rm ' savestr '.eps'])
end
if pdfcrop==1
    eval(['!pdfcrop ' savestr '.pdf ' savestr '.pdf'])
end


function colmap
skewjet=[         0         0    0.5040
         0         0    0.5174
         0         0    0.5308
         0         0    0.5442
         0         0    0.5576
         0         0    0.5710
         0         0    0.5844
         0         0    0.5978
         0         0    0.6112
         0         0    0.6246
         0         0    0.6381
         0         0    0.6515
         0         0    0.6649
         0         0    0.6783
         0         0    0.6917
         0         0    0.7051
         0         0    0.7185
         0         0    0.7319
         0         0    0.7453
         0         0    0.7587
         0         0    0.7721
         0         0    0.7855
         0         0    0.7989
         0         0    0.8123
         0         0    0.8257
         0         0    0.8391
         0         0    0.8525
         0         0    0.8659
         0         0    0.8794
         0         0    0.8928
         0         0    0.9062
         0         0    0.9196
         0         0    0.9330
         0         0    0.9464
         0         0    0.9598
         0         0    0.9732
         0         0    0.9866
         0         0    1.0000
         0    0.0182    1.0000
         0    0.0364    1.0000
         0    0.0545    1.0000
         0    0.0727    1.0000
         0    0.0909    1.0000
         0    0.1091    1.0000
         0    0.1273    1.0000
         0    0.1455    1.0000
         0    0.1636    1.0000
         0    0.1818    1.0000
         0    0.2000    1.0000
         0    0.2182    1.0000
         0    0.2364    1.0000
         0    0.2545    1.0000
         0    0.2727    1.0000
         0    0.2909    1.0000
         0    0.3091    1.0000
         0    0.3273    1.0000
         0    0.3455    1.0000
         0    0.3636    1.0000
         0    0.3818    1.0000
         0    0.4000    1.0000
         0    0.4182    1.0000
         0    0.4364    1.0000
         0    0.4545    1.0000
         0    0.4727    1.0000
         0    0.4909    1.0000
         0    0.5091    1.0000
         0    0.5273    1.0000
         0    0.5455    1.0000
         0    0.5636    1.0000
         0    0.5818    1.0000
         0    0.6000    1.0000
         0    0.6182    1.0000
         0    0.6364    1.0000
         0    0.6545    1.0000
         0    0.6727    1.0000
         0    0.6909    1.0000
         0    0.7091    1.0000
         0    0.7273    1.0000
         0    0.7455    1.0000
         0    0.7636    1.0000
         0    0.7818    1.0000
         0    0.8000    1.0000
         0    0.8182    1.0000
         0    0.8364    1.0000
         0    0.8545    1.0000
         0    0.8727    1.0000
         0    0.8909    1.0000
         0    0.9091    1.0000
         0    0.9273    1.0000
         0    0.9455    1.0000
         0    0.9636    1.0000
         0    0.9818    1.0000
         0    1.0000    1.0000
    0.0161    0.9999    0.9839
    0.0323    0.9998    0.9677
    0.0484    0.9997    0.9516
    0.0645    0.9996    0.9355
    0.0806    0.9995    0.9194
    0.0968    0.9994    0.9032
    0.1129    0.9993    0.8871
    0.1290    0.9992    0.8710
    0.1452    0.9991    0.8548
    0.1613    0.9990    0.8387
    0.1774    0.9989    0.8226
    0.1935    0.9988    0.8065
    0.2097    0.9987    0.7903
    0.2258    0.9986    0.7742
    0.2419    0.9985    0.7581
    0.2581    0.9984    0.7419
    0.2742    0.9983    0.7258
    0.2903    0.9982    0.7097
    0.3065    0.9981    0.6935
    0.3226    0.9980    0.6774
    0.3387    0.9979    0.6613
    0.3548    0.9978    0.6452
    0.3710    0.9977    0.6290
    0.3871    0.9976    0.6129
    0.4032    0.9975    0.5968
    0.4194    0.9974    0.5806
    0.4355    0.9973    0.5645
    0.4516    0.9972    0.5484
    0.4677    0.9971    0.5323
    0.4839    0.9970    0.5161
    0.5000    0.9969    0.5000
    0.5161    0.9968    0.4839
    0.5323    0.9967    0.4677
    0.5484    0.9966    0.4516
    0.5645    0.9964    0.4355
    0.5806    0.9963    0.4194
    0.5968    0.9962    0.4032
    0.6129    0.9961    0.3871
    0.6290    0.9960    0.3710
    0.6452    0.9959    0.3548
    0.6613    0.9958    0.3387
    0.6774    0.9957    0.3226
    0.6935    0.9956    0.3065
    0.7097    0.9955    0.2903
    0.7258    0.9954    0.2742
    0.7419    0.9953    0.2581
    0.7581    0.9952    0.2419
    0.7742    0.9951    0.2258
    0.7903    0.9950    0.2097
    0.8065    0.9949    0.1935
    0.8226    0.9948    0.1774
    0.8387    0.9947    0.1613
    0.8548    0.9946    0.1452
    0.8710    0.9945    0.1290
    0.8871    0.9944    0.1129
    0.9032    0.9943    0.0968
    0.9194    0.9942    0.0806
    0.9355    0.9941    0.0645
    0.9516    0.9940    0.0484
    0.9677    0.9939    0.0323
    0.9839    0.9938    0.0161
    1.0000    0.9937         0
    1.0000    0.9870         0
    1.0000    0.9802         0
    1.0000    0.9734         0
    1.0000    0.9667         0
    1.0000    0.9599         0
    1.0000    0.9532         0
    1.0000    0.9464         0
    1.0000    0.9396         0
    1.0000    0.9329         0
    1.0000    0.9261         0
    1.0000    0.9194         0
    1.0000    0.9126         0
    1.0000    0.9058         0
    1.0000    0.8991         0
    1.0000    0.8923         0
    1.0000    0.8856         0
    1.0000    0.8788         0
    1.0000    0.8720         0
    1.0000    0.8653         0
    1.0000    0.8585         0
    1.0000    0.8518         0
    1.0000    0.8450         0
    1.0000    0.8382         0
    1.0000    0.8315         0
    1.0000    0.8247         0
    1.0000    0.8180         0
    1.0000    0.8112         0
    1.0000    0.8044         0
    1.0000    0.7977         0
    1.0000    0.7909         0
    1.0000    0.7842         0
    1.0000    0.7774         0
    1.0000    0.7706         0
    1.0000    0.7639         0
    1.0000    0.7571         0
    1.0000    0.7504         0
    1.0000    0.7436         0
    1.0000    0.7368         0
    1.0000    0.7301         0
    1.0000    0.7233         0
    1.0000    0.7166         0
    1.0000    0.7098         0
    1.0000    0.7030         0
    1.0000    0.6963         0
    1.0000    0.6895         0
    1.0000    0.6828         0
    1.0000    0.6760         0
    1.0000    0.6692         0
    1.0000    0.6625         0
    1.0000    0.6557         0
    1.0000    0.6490         0
    1.0000    0.6422         0
    1.0000    0.6354         0
    1.0000    0.6287         0
    1.0000    0.6219         0
    1.0000    0.6152         0
    1.0000    0.6084         0
    1.0000    0.6016         0
    1.0000    0.5949         0
    1.0000    0.5881         0
    1.0000    0.5814         0
    1.0000    0.5746         0
    1.0000    0.5678         0
    1.0000    0.5611         0
    1.0000    0.5543         0
    1.0000    0.5476         0
    1.0000    0.5408         0
    1.0000    0.5340         0
    1.0000    0.5273         0
    1.0000    0.5205         0
    1.0000    0.5138         0
    1.0000    0.5070         0
    1.0000    0.5002         0
    1.0000    0.4935         0
    1.0000    0.4867         0
    1.0000    0.4800         0
    1.0000    0.4732         0
    1.0000    0.4664         0
    1.0000    0.4597         0
    1.0000    0.4529         0
    1.0000    0.4462         0
    1.0000    0.4394         0
    1.0000    0.4326         0
    1.0000    0.4259         0
    1.0000    0.4191         0
    1.0000    0.4124         0
    1.0000    0.4056         0
    1.0000    0.3988         0
    1.0000    0.3921         0
    1.0000    0.3853         0
    1.0000    0.3786         0
    1.0000    0.3718         0
    1.0000    0.3650         0
    1.0000    0.3583         0
    1.0000    0.3515         0
    1.0000    0.3448         0
    1.0000    0.3380         0
    1.0000    0.3312         0
    1.0000    0.3245         0
    1.0000    0.3177         0
    1.0000    0.3110         0
    1.0000    0.3042         0
    1.0000    0.2974         0
    1.0000    0.2907         0
    1.0000    0.2839         0
    1.0000    0.2772         0
    1.0000    0.2704         0
    1.0000    0.2636         0
    1.0000    0.2569         0
    1.0000    0.2501         0
    1.0000    0.2434         0
    1.0000    0.2366         0
    1.0000    0.2298         0
    1.0000    0.2231         0
    1.0000    0.2163         0
    1.0000    0.2096         0
    1.0000    0.2028         0
    1.0000    0.1960         0
    1.0000    0.1893         0
    1.0000    0.1825         0
    1.0000    0.1758         0
    1.0000    0.1690         0
    1.0000    0.1622         0
    1.0000    0.1555         0
    1.0000    0.1487         0
    1.0000    0.1420         0
    1.0000    0.1352         0
    1.0000    0.1284         0
    1.0000    0.1217         0
    1.0000    0.1149         0
    1.0000    0.1082         0
    1.0000    0.1014         0
    1.0000    0.0946         0
    1.0000    0.0879         0
    1.0000    0.0811         0
    1.0000    0.0744         0
    1.0000    0.0676         0
    1.0000    0.0608         0
    1.0000    0.0541         0
    1.0000    0.0473         0
    1.0000    0.0406         0
    1.0000    0.0338         0
    1.0000    0.0270         0
    1.0000    0.0203         0
    1.0000    0.0135         0
    1.0000    0.0068         0
    1.0000         0         0
    0.9975         0         0
    0.9950         0         0
    0.9925         0         0
    0.9900         0         0
    0.9875         0         0
    0.9850         0         0
    0.9825         0         0
    0.9800         0         0
    0.9775         0         0
    0.9749         0         0
    0.9724         0         0
    0.9699         0         0
    0.9674         0         0
    0.9649         0         0
    0.9624         0         0
    0.9599         0         0
    0.9574         0         0
    0.9549         0         0
    0.9524         0         0
    0.9499         0         0
    0.9474         0         0
    0.9449         0         0
    0.9424         0         0
    0.9399         0         0
    0.9374         0         0
    0.9349         0         0
    0.9324         0         0
    0.9299         0         0
    0.9274         0         0
    0.9248         0         0
    0.9223         0         0
    0.9198         0         0
    0.9173         0         0
    0.9148         0         0
    0.9123         0         0
    0.9098         0         0
    0.9073         0         0
    0.9048         0         0
    0.9023         0         0
    0.8998         0         0
    0.8973         0         0
    0.8948         0         0
    0.8923         0         0
    0.8898         0         0
    0.8873         0         0
    0.8848         0         0
    0.8823         0         0
    0.8798         0         0
    0.8773         0         0
    0.8747         0         0
    0.8722         0         0
    0.8697         0         0
    0.8672         0         0
    0.8647         0         0
    0.8622         0         0
    0.8597         0         0
    0.8572         0         0
    0.8547         0         0
    0.8522         0         0
    0.8497         0         0
    0.8472         0         0
    0.8447         0         0
    0.8422         0         0
    0.8397         0         0
    0.8372         0         0
    0.8347         0         0
    0.8322         0         0
    0.8297         0         0
    0.8272         0         0
    0.8246         0         0
    0.8221         0         0
    0.8196         0         0
    0.8171         0         0
    0.8146         0         0
    0.8121         0         0
    0.8096         0         0
    0.8071         0         0
    0.8046         0         0
    0.8021         0         0
    0.7996         0         0
    0.7971         0         0
    0.7946         0         0
    0.7921         0         0
    0.7896         0         0
    0.7871         0         0
    0.7846         0         0
    0.7821         0         0
    0.7796         0         0
    0.7771         0         0
    0.7745         0         0
    0.7720         0         0
    0.7695         0         0
    0.7670         0         0
    0.7645         0         0
    0.7620         0         0
    0.7595         0         0
    0.7570         0         0
    0.7545         0         0
    0.7520         0         0
    0.7495         0         0
    0.7470         0         0
    0.7445         0         0
    0.7420         0         0
    0.7395         0         0
    0.7370         0         0
    0.7345         0         0
    0.7320         0         0
    0.7295         0         0
    0.7269         0         0
    0.7244         0         0
    0.7219         0         0
    0.7194         0         0
    0.7169         0         0
    0.7144         0         0
    0.7119         0         0
    0.7094         0         0
    0.7069         0         0
    0.7044         0         0
    0.7019         0         0
    0.6994         0         0
    0.6969         0         0
    0.6944         0         0
    0.6919         0         0
    0.6894         0         0
    0.6869         0         0
    0.6844         0         0
    0.6819         0         0
    0.6794         0         0
    0.6768         0         0
    0.6743         0         0
    0.6718         0         0
    0.6693         0         0
    0.6668         0         0
    0.6643         0         0
    0.6618         0         0
    0.6593         0         0
    0.6568         0         0
    0.6543         0         0
    0.6518         0         0
    0.6493         0         0
    0.6468         0         0
    0.6443         0         0
    0.6418         0         0
    0.6393         0         0
    0.6368         0         0
    0.6343         0         0
    0.6318         0         0
    0.6293         0         0
    0.6267         0         0
    0.6242         0         0
    0.6217         0         0
    0.6192         0         0
    0.6167         0         0
    0.6142         0         0
    0.6117         0         0
    0.6092         0         0
    0.6067         0         0
    0.6042         0         0
    0.6017         0         0
    0.5992         0         0
    0.5967         0         0
    0.5942         0         0
    0.5917         0         0
    0.5892         0         0
    0.5867         0         0
    0.5842         0         0
    0.5817         0         0
    0.5792         0         0
    0.5766         0         0
    0.5741         0         0
    0.5716         0         0
    0.5691         0         0
    0.5666         0         0
    0.5641         0         0
    0.5616         0         0
    0.5591         0         0
    0.5566         0         0
    0.5541         0         0
    0.5516         0         0
    0.5491         0         0
    0.5466         0         0
    0.5441         0         0
    0.5416         0         0
    0.5391         0         0
    0.5366         0         0
    0.5341         0         0
    0.5316         0         0
    0.5291         0         0
    0.5265         0         0
    0.5240         0         0
    0.5215         0         0
    0.5190         0         0
    0.5165         0         0
    0.5140         0         0
    0.5115         0         0
    0.5090         0         0
    0.5065         0         0
    0.5040         0         0];
save colmap skewjet
